# Supplementary material for: Do NSm Virulence Factors in the Bunyavirales Viral Order Originate from Gn Gene Duplication?
Source: Viruses. 2024 Jan 5;16(1):90. doi: 10.3390/v16010090 (PMC10819786; doi:10.3390/v16010090)
Supplement: Supplementary file 1 [file viruses-16-00090-s001.zip]

Archive with 1 entries (1 files):
- viruses-2760753-supplementary.pdf
